# Supplementary material for: Detection of Interlayered Illite/Smectite Clay Minerals with XRD, SEM Analyses and Reflectance Spectroscopy
Source: Sensors (Basel). 2022 May 9;22(9):3602. doi: 10.3390/s22093602 (PMC9101579; doi:10.3390/s22093602)
Supplement: Supplementary file 1 [file sensors-22-03602-s001.zip]

Archive with 1 entries (1 files):
- sensors-1668225-supplementary.pdf
